# Supplementary material for: A hotspot of Toxoplasma gondii Africa 1 lineage in Benin: How new genotypes from West Africa contribute to understand the parasite genetic diversity worldwide
Source: PLoS Negl Trop Dis. 2021 Feb 11;15(2):e0008980. doi: 10.1371/journal.pntd.0008980 (PMC7904144; doi:10.1371/journal.pntd.0008980)
Supplement: S1 Table — (XLSX) [file pntd.0008980.s001.xlsx]

## Sheet: Feuil1
S1 Table. Genotyping results of every Toxoplasma gondii strains from Benin, and strains from Gabon, Senegal and Brazil, in addition to reference strains (FOU, NED, PRU) (XLSX)
Strain ID	BRC ToxoplasmaID	Species	Country	City (only for this study)	Reference	Inoculum doses (estimated numbers of Toxoplasma inoculated for each mouse, only for this study)	Genotype	TUB2	W35	TgM-A	B18	B17	M33	M-IV1	M-XI1	M48	M102	N60	N82	AA	N61	N83
PRU	TgH00001		REF				Type II	289	242	207	158	336	169	274	356	209	176	142	117	265	127	310
NED	TgH00003		REF				Type III	289	242	205	160	336	165	278	356	209	190	147	111	267	091	312
FOU	TgH00007		REF				Africa 1	291	248	205	160	342	165	274	354	227	166	147	111	281	089	306
P19S1AJ6	TgA119002	Gallus domesticus	Benin	Cotonou	this study	21.2305	Africa 1	291	248	205	160	342	165	274	354	227	166	147	111	267	089	306
P61S3AJ6	TgA119006	Gallus domesticus	Benin	Cotonou	this study	59.6705	Africa 1	291	248	205	160	342	165	274	354	233	166	147	111	271	089	306
P63S1AJ6	TgA119005	Gallus domesticus	Benin	Cotonou	this study	7.45968	Africa 1	291	248	205	160	342	165	274	354	239	166	149	111	269	091	306
P82S1AJ6	TgA119004	Gallus domesticus	Benin	Cotonou	this study	12.3118	Africa 1	291	248	205	160	342	165	274	354	233	166	147	109	267	089	306
P84S2AJ12	TgA119007	Gallus domesticus	Benin	Cotonou	this study	25.8607	Africa 1	291	248	205	160	342	165	274	354	233	166	147	111	269	091	306
P94S1AJ6	TgA119008	Gallus domesticus	Benin	Cotonou	this study	4.93401	Africa 1	291	248	205	160	342	165	274	354	227	166	147	111	271	089	306
P95S2AJ10	TgA119009	Gallus domesticus	Benin	Cotonou	this study	7.60116	Africa 1	291	248	205	160	342	165	274	354	227	166	147	111	271	089	306
P730S2AJ7	TgA119010	Gallus domesticus	Benin	Cotonou	this study	18.1535	Africa 1	291	248	205	160	342	165	274	354	235	166	145	111	271	095	304
P731S1AJ7	TgA119011	Gallus domesticus	Benin	Cotonou	this study	12.0826	Africa 1	291	248	205	160	342	165	274	354	225	166	147	111	277	091	306
P739S1AJ7	TgA119012	Gallus domesticus	Benin	Cotonou	this study	6.74839	Africa 1	291	248	205	160	342	165	274	354	229	166	147	111	271	089	306
P747S2AJ9	TgA119013	Gallus domesticus	Benin	Cotonou	this study	11.637	Africa 1	291	248	205	160	342	165	274	354	235	166	147	111	271	087	304
P755S1AJ6	TgA119014	Gallus domesticus	Benin	Cotonou	this study	99.1014	Africa 1	291	248	205	160	342	165	274	354	243	166	147	111	275	091	306
P112S1CJ26	TgA119015	Gallus domesticus	Benin	Ouidah	this study	18.1535	Africa 1	291	248	205	160	342	165	274	354	231	166	145	113	267	091	308
P141S1AJ10	TgA119016	Gallus domesticus	Benin	Ouidah	this study	12.0826	Africa 1	291	248	205	160	342	165	274	354	225	166	147	111	269	087	306
P147S2AJ14	TgA119017	Gallus domesticus	Benin	Ouidah	this study	6.74839	Africa 1	291	248	205	160	342	165	274	354	235	166	147	111	273	089	306
P162S2AJ14	TgA119018	Gallus domesticus	Benin	Ouidah	this study	81.6131	Africa 1	291	248	205	160	342	165	274	354	225	166	147	111	269	087	306
P170S1AJ9	TgA119019	Gallus domesticus	Benin	Ouidah	this study	68.0581	Africa 1	291	248	205	160	342	165	274	354	225	166	147	111	269	087	306
P177S1AJ16	TgA119020	Gallus domesticus	Benin	Ouidah	this study	373.869	Africa 1	291	248	205	160	342	165	274	354	231	166	151	111	271	091	306
P205S3AJ9	TgA119021	Gallus domesticus	Benin	Ouidah	this study	20.193	Africa 1	291	248	205	160	342	165	274	354	231	166	151	111	271	091	306
P219S1AJ11	TgA119022	Gallus domesticus	Benin	Ouidah	this study	82.6418	Africa 1	291	248	205	160	342	165	274	354	225	166	147	111	273	089	306
P228S1AJ11	TgA119023	Gallus domesticus	Benin	Ouidah	this study	3.93804	Africa 1	291	248	205	160	342	165	274	354	225	166	147	111	275	089	306
P239S2AJ8	TgA119024	Gallus domesticus	Benin	Ouidah	this study	6.45892	Africa 1	291	248	205	160	342	165	274	354	231	166	147	109	267	089	306
P249S2CJ23	TgA119025	Gallus domesticus	Benin	Ouidah	this study	18.731	Africa 1	291	248	205	160	342	165	274	354	223	166	147	111	275	089	306
P328S1AJ18	TgA119026	Gallus domesticus	Benin	Parakou	this study	16.0162	Africa 1	291	248	205	160	342	165	274	354	241	166	149	111	273	089	304
P332S2AJ14	TgA119027	Gallus domesticus	Benin	Parakou	this study	52.6453	Africa 1	291	248	205	160	342	165	274	354	227	166	149	111	271	087	306
P339S2AJ19	TgA119028	Gallus domesticus	Benin	Parakou	this study	133.021	Africa 1	291	248	205	160	342	165	274	354	227	166	149	111	271	087	306
P354S1AJ13	TgA119029	Gallus domesticus	Benin	Parakou	this study	21.2305	Africa 1	291	248	205	160	342	165	274	354	227	166	149	111	271	087	306
P418S1AJ17	TgA119030	Gallus domesticus	Benin	Parakou	this study	32.5027	Africa 1	291	248	205	160	342	165	274	354	231	166	147	111	269	089	306
P421S1AJ10	TgA119031	Gallus domesticus	Benin	Parakou	this study	561.72	Africa 1	291	248	205	160	342	165	274	354	221	166	151	111	271	089	306
P470S1AJ14	TgA119032	Gallus domesticus	Benin	Parakou	this study	134.698	Africa 1	291	248	205	160	342	165	274	354	229	166	147	111	269	089	306
P588S1AJ20	TgA119033	Gallus domesticus	Benin	Natitingou	this study	5.28591	Africa 1	291	248	205	160	342	165	274	354	219	166	147	111	271	089	304
P608S2AJ9	TgA119034	Anas platyrhynchos	Benin	Natitingou	this study	150.772	Africa 1	291	248	205	160	342	165	274	354	231	166	147	111	273	089	306
P626S3AJ11	TgA119035	Gallus domesticus	Benin	Natitingou	this study	13.6949	Africa 1	291	248	205	160	342	165	274	354	229	166	147	111	271	089	308
P627S2AJ13	TgA119036	Gallus domesticus	Benin	Natitingou	this study	8.19445	Africa 1	291	248	205	160	342	165	274	354	229	166	147	111	271	089	308
P637S1AJ14	TgA119001	Gallus domesticus	Benin	Natitingou	this study		Africa 1	291	248	205	160	342	165	274	354	229	166	147	111	271	089	308
P656S1AJ14	TgA119037	Gallus domesticus	Benin	Natitingou	this study		Africa 1	291	248	205	160	342	165	274	354	229	166	147	111	271	089	308
GAB3-2007-GAL-DOM001	TgA105041		Gabon		[1]		Africa 1	291	248	205	160	342	165	274	354	223	166	147	111	269	89	306
GAB3-2007-GAL-DOM002	TgA105001		Gabon		[1]		Africa 1	291	248	205	160	342	165	274	354	223	166	147	111	269	89	306
GAB3-2007-GAL-DOM003	TgA105048		Gabon		[1]		Africa 1	291	248	205	160	342	165	274	354	223	166	147	111	269	89	306
GAB3-2007-GAL-DOM011	TgA105043		Gabon		[1]		Africa 1	291	248	205	160	342	165	274	354	223	166	147	111	273	87	304
GAB3-2007-GAL-DOM014	TgA105046		Gabon		[1]		Africa 1	291	248	205	160	342	165	274	354	229	166	142	111	271	95	306
GAB5-2007-GAL-DOM001	TgA105002		Gabon		[1]		Africa 1	291	248	205	160	342	165	274	354	231	166	149	111	277	87	306
GAB5-2007-GAL-DOM002	TgA105054		Gabon		[1]		Africa 1	291	248	205	160	342	165	274	354	231	166	149	111	275	87	306
GAB6-2007-GAL-DOM019	TgA105024		Gabon		[1]		Africa 1	291	248	205	160	342	165	274	354	223	166	147	111	273	89	306
180127Cmos02	TgA117065		Senegal		[2]		Africa 1	291	248	205	160	342	165	274	354	233	166	147	111	269	89	306
180127Gdom01	TgA117063		Senegal		[2]		Africa 1	291	248	205	160	342	165	274	354	231	166	147	111	271	87	306
180128Gdom04	TgA117064		Senegal		[2]		Africa 1	291	248	205	160	342	165	274	354	233	166	147	111	269	89	306
180129Pbic09	TgA117013		Sénégal		[2]		Africa 1	291	248	205	160	342	165	274	354	233	166	147	111	269	89	306
180317Gdom14	TgA117066		Senegal		[2]		Africa 1	291	248	205	160	342	165	274	354	227	166	149	111	275	91	306
180317Gdom20	TgA117010		Senegal		[2]		Africa 1	291	248	205	160	342	165	274	354	233	166	147	111	281	89	310
180322Gdom17	TgA117008		Senegal		[2]		Africa 1	291	248	205	160	342	165	274	354	227	166	147	111	271	89	306
TgCgamb02			Senegal		[2]		Africa 1	291	248	205	160	342	165	274	354	229	166	145	111	269	85	306
TgColiv01			Senegal		[2]		Africa 1	291	248	205	160	342	165	274	354	231	166	147	111	273	89	306
160428Gdom06	TgA117020		Senegal		[2]		Africa 1	291	248	205	160	342	165	274	354	235	166	145	111	269	89	306
160628Gdom17	TgA117052		Senegal		[2]		Africa 1	291	248	205	160	342	165	274	354	225	166	147	111	269	89	304
160816Gdom06			Senegal		[2]		Africa 1	291	248	205	160	342	165	274	354	233	166	147	111	269	89	306
160816Gdom37	TgA117059		Senegal		[2]		Africa 1	291	248	205	160	342	165	274	354	231	166	147	111	271	89	306
160816Nmel01			Senegal		[2]		Africa 1	291	248	205	160	342	165	274	354	235	164	149	111	273	89	306
160817Gdom23	TgA117006		Senegal		[2]		Africa 1	291	248	205	160	342	165	274	354	231	166	144	111	279	89	308
BRA-TgCatBr42			Brazil		[4]-RFLP		Africa 1	291	248	205	160	342	165	274	354	229	166	147	111	273	89	308
BRA-TgCatBr50			Brazil		[4]-RFLP		Africa 1	291	248	205	160	342	165	274	354	231	166	147	111	265	89	310
BRA-TgCatBr62			Brazil		[4]-RFLP		Africa 1	291	248	205	160	342	165	274	354	225	166	145	111	265	89	310
BRA-TgCatBr71			Brazil		[4]-RFLP		Africa 1	291	248	205	160	342	165	274	354	233	166	149	111	271	89	308
BRA-TgCatBr75			Brazil		[4]-RFLP		Africa 1	291	248	205	160	342	165	274	354	235	166	147	111	271	87	306
BRA-TgCkBr004 (CK202)			Brazil		this study		Africa 1	291	248	205	160	342	165	274	354	227	166	147	111	271	89	308
BRA-TgCkBr010 (CK216)			Brazil		[5]-RFLP		Africa 1	291	248	205	160	342	165	274	354	227	166	147	111	271	89	308
BRA-TgCkBr015 (CK198)			Brazil		this study		Africa 1	291	248	205	160	342	165	274	354	227	166	147	111	271	89	308
BRA-TgCkBr055 (CK343)			Brazil		[5]-RFLP		Africa 1	291	248	205	160	342	165	274	354	237	166	145	113	275	89	308
BRA-TgCkBr086 (CK340)			Brazil		[5]-RFLP		Africa 1	291	248	205	160	342	165	274	354	225	166	145	111	269	89	308
BRA-TgCkBrHp203			Brazil		[6]-RFLP		Africa 1	291	248	205	160	342	165	274	354	233	166	147	111	283	91	308
BRA-TgCkBrHp207			Brazil		[6]-RFLP		Africa 1	291	248	205	160	342	165	274	354	233	166	147	111	283	91	308
BRA-TgCkBrHp265			Brazil		[7]-dna extraction/RFLP		Africa 1	291	248	205	160	342	165	274	354	231	166	153	113	273	89	306
BRA-TgCkBrHp273			Brazil		[7]-dna extraction/RFLP		Africa 1	291	248	205	160	342	165	274	354	233	166	142	111	279	89	306
BRA-TgCkBrHp277			Brazil		[7]-dna extraction/RFLP		Africa 1	291	248	205	160	342	165	274	354	235	166	147	111	271	89	306
BRA-TgCkBrHp281			Brazil		[7]-dna extraction/RFLP		Africa 1	291	248	205	160	342	165	274	354	233	166	145	111	267	89	306
BRA-TgCpBrHp14			Brazil		[8]-dna extraction/RFLP		Africa 1	291	248	205	160	342	165	274	354	233	166	147	111	267	89	308
BRA-TgDgBrHp20			Brazil		this study		Africa 1	291	248	205	160	342	165	274	354	239	166	147	111	269	85	308
BRA-TgGtBrHp002			Brazil		[9]-dna extraction/RFLP		Africa 1	291	248	205	160	342	165	274	354	227	166	149	109	269	91	308
BRA-TgGtBrHp003			Brazil		[9]-dna extraction/RFLP		Africa 1	291	248	205	160	342	165	274	354	227	166	149	109	269	91	308
BRA-TgGtBrHp004			Brazil		[9]-dna extraction/RFLP		Africa 1	291	248	205	160	342	165	274	354	227	166	149	109	269	91	308
BRA-TgGtBrHp009			Brazil		[9]-dna extraction/RFLP		Africa 1	291	248	205	160	342	165	274	354	227	166	149	109	269	91	308
BRA-TgShBrHp08			Brazil		[9]-dna extraction/RFLP		Africa 1	291	248	205	160	342	165	274	354	233	166	147	111	277	91	308
BRA-TgShBrHp09			Brazil		[9]-dna extraction/RFLP		Africa 1	291	248	205	160	342	165	274	354	233	166	147	111	277	91	308
BRA-TgShBrHp10			Brazil		[9]-dna extraction/RFLP		Africa 1	291	248	205	160	342	165	274	354	231	166	147	111	273	89	308
BRA-TgShBrHp11			Brazil		[9]-dna extraction/RFLP		Africa 1	291	248	205	160	342	165	274	354	229	166	149	111	271	89	318
TgCgamb03			Senegal		[3]		Africa 4	291	242	203	156	336	165	274	354	223	174	130	109	299	099	310
160503Gdom10	TgA117021		Senegal		[2]		Africa 4	291	242	203	156	336	165	274	354	223	174	130	109	301	099	310
160530Cmos12	TgA117032		Senegal		[2]		Africa 4	291	242	203	156	336	165	274	354	223	174	130	109	312	099	310
160615Gdom17	TgA117040		Senegal		[2]		Africa 4	291	242	203	156	336	165	274	354	223	174	130	109	305	101	310
160627Gdom23			Senegal		[2]		Africa 4	291	242	203	156	336	165	274	354	225	174	130	109	304	099	310
160817Gdom03			Senegal		[2]		Africa 4	291	242	203	156	336	165	274	354	221	174	130	109	310	105	310
160817Cmos02	TgA117060		Senegal		[2]		Africa 4	291	242	203	156	336	165	274	354	219	174	130	109	310	095	310
160504Fcat01	TgA117007		Senegal		[2]		Africa 4	293	242	203	156	336	165	274	354	217	174	130	109	281	101	306
P676		Gallus domesticus	Benin	Natitingou (Bokoumbé)	this study		Africa 4	293	242	203	156	336	165	274	354	215	174	129	109	291	107	306
GAB12007GALDOM005	TgA105028		Gabon		[1]		Type III	289	242	205	160	336	165	278	356	213	190	145	111	271	089	312
GAB12007OVIARI004	TgA105068		Gabon		[1]		Type III	289	242	205	160	336	165	278	356	213	190	145	111	273	089	312
GAB1CAPAEG001	TgA105007		Gabon		[1]		Type III	289	242	205	160	336	165	278	356	213	190	147	111	273	087	312
GAB1CAPAEG002	TgA105008		Gabon		[1]		Type III	289	242	205	160	336	165	278	356	211	190	147	111	267	085	312
GAB1FELCAT001	TgA105034		Gabon		[1]		Type III	289	242	205	160	336	165	278	356	213	190	149	111	267	089	312
GAB3GALDOM013	TgA105045		Gabon		[1]		Type III	289	242	205	160	336	165	278	356	213	190	147	111	265	087	314
GAB7GALDOM007	TgA105057		Gabon		[1]		Type III	289	242	205	160	336	165	278	356	213	190	147	111	275	089	312
160421Gdom18			Senegal		[2]		Type III	289	242	205	160	336	165	278	356	209	188	151	111	275	091	312
160511Gdom06	TgA117024		Senegal		[2]		Type III	289	242	205	160	336	165	278	356	209	188	153	111	267	089	312
160615Gdom14	TgA117038		Senegal		[2]		Type III	289	242	205	160	336	165	278	356	213	190	149	111	267	091	312
160623Gdom19	TgA117046		Senegal		[2]		Type III	289	242	205	160	336	165	278	356	209	192	153	111	269	089	312
160823Gdom04	TgA117062		Senegal		[2]		Type III	289	242	205	160	336	165	278	356	209	190	149	111	273	089	312
P191S2CJ28	TgA119038	Gallus domesticus	Benin	Ouidah	this study		Type III	289	242	205	160	336	165	278	356	213	190	151	111	265	089	312
P193S1CJ28	TgA119003	Gallus domesticus	Benin	Ouidah	this study		Type III	289	242	205	160	336	165	278	356	213	190	151	111	265	089	312
GAB22007GALDOM006	TgA105040		Gabon		[1]		Type III	289	242	205	160	336	165	278	356	223	190	147	111	261	103	316
GAB12007CAPAEG004	TgA105033		Gabon		[1]		Type III	291	242	205	160	336	165	278	356	211	190	147	111	267	085	312
GAB42007GALDOM001	TgA105053		Gabon		[1]		Type III	291	242	205	160	336	165	278	356	213	190	145	111	269	089	306
References
1.	Mercier A, Devillard S, Ngoubangoye B, Bonnabau H, Bañuls A-L, Durand P, et al. Additional Haplogroups of Toxoplasma gondii out of Africa: Population Structure and Mouse-Virulence of Strains from Gabon. PLoS Neglected Tropical Diseases 2010;4:e876.
2.	Galal L, Schares G, Stragier C, Vignoles P, Brouat C, Cuny T, et al. Diversity of Toxoplasma gondii strains shaped by commensal communities of small mammals. Int J Parasitol 2019;49:267–75. https://doi.org/10.1016/j.ijpara.2018.11.004
3.	Galal L, Sarr A, Cuny T, Brouat C, Coulibaly F, Sembène M, et al. The introduction of new hosts with human trade shapes the extant distribution of Toxoplasma gondii lineages. PLoS Negl Trop Dis 2019b;13:e0007435. https://doi.org/10.1371/journal.pntd.0007435.
4.	Pena HFJ, Gennari SM, Dubey JP, Su C. Population structure and mouse-virulence of Toxoplasma gondii in Brazil. International Journal for Parasitology 2008;38:561–9. https://doi.org/10.1016/j.ijpara.2007.09.004.
5.	Dubey JP, Velmurugan GV, Chockalingam A, Pena HFJ, de Oliveira LN, Leifer CA, et al. Genetic diversity of Toxoplasma gondii isolates from chickens from Brazil. Vet Parasitol 2008;157:299–305. https://doi.org/10.1016/j.vetpar.2008.07.036.
6.	Soares RM, Silveira LH, da Silva AV, Ragozo A, Galli S, Lopes EG, et al. Genotyping of Toxoplasma gondii isolates from free range chickens in the Pantanal area of Brazil. Veterinary Parasitology 2011;178:29–34. https://doi.org/10.1016/j.vetpar.2010.12.037.
7.	Pena HFJ, Vitaliano SN, Beltrame MAV, Pereira FEL, Gennari SM, Soares RM. PCR-RFLP genotyping of Toxoplasma gondii from chickens from Espírito Santo state, Southeast region, Brazil: New genotypes and a new SAG3 marker allele. Veterinary Parasitology 2013;192:111–7. https://doi.org/10.1016/j.vetpar.2012.10.004.
8.	Yai LEO, Ragozo AMA, Soares RM, Pena HFJ, Su C, Gennari SM. Genetic diversity among capybara (Hydrochaeris hydrochaeris) isolates of Toxoplasma gondii from Brazil. Veterinary Parasitology 2009;162:332–7. https://doi.org/10.1016/j.vetpar.2009.03.007.
9.	Ragozo AMA, Pena HFJ, Yai LEO, Su C, Gennari SM. Genetic diversity among Toxoplasma gondii isolates of small ruminants from Brazil: Novel genotypes revealed. Veterinary Parasitology 2010;170:307–12. https://doi.org/10.1016/j.vetpar.2010.02.024.
